# Supplementary material for: Novel starting points for fragment-based drug design against human heat-shock protein 90 identified using crystallographic fragment screening
Source: IUCrJ. 2025 Jan 17;12(Pt 2):177–87. doi: 10.1107/S2052252524012247 (PMC11878448; doi:10.1107/S2052252524012247)
Supplement: Supplementary file 2 [file m-12-00177-sup2.xlsx]

## Sheet: Sheet1
Number	Structural formula	Compound Id	Compound Name	[Compound Stock] mM	Drop Volume (nL)	Solvent %	[compound] mM	Transfer Volume (nL)	Actual Volume (nL)	Beamline	Spacegroup	a	b	c	α	β	γ	Resolution Range (Inner Shell)	Resolution Range (Outer Shell)	Resolution Range (Overall)	Hi-resolution	Inner Rmerge	Outer Rmerge	Rmerge	Inner Rmeas	Outer Rmeas	Rmeas	Inner Rpim	Outer Rpim	Rpim	Inner I/σ	Outer I/σ	I/σ	Inner CC1/2	Outer CC1/2	CC1/2	Inner Completeness	Outer Completeness	Completeness	Inner Multiplicity	Outer Multiplicity	Multiplicity	Score	Dimple Rwork	Dimple Rfree	Refined Resolution Range (Inner Shell)	Refined Resolution Range (Outer Shell)	Refined Resolution Range (Overall)	Refined Rwork (Inner Shell)
1		Fr12478	Compound Fr12478	500	400	5	25	21	20	BL10U2	I 2 2 2	65.86	90.04	100.21	90	90	90	66.98 - 7.42	1.7 - 1.66	66.98 - 1.66	1.66	0.042	1.833	0.149	0.044	1.928	0.156	0.014	0.592	0.045	42.2	1.8	17	0.997	0.466	0.998	98.5	100	99.6	9.8	10.6	12.2	8.10212	0.26391	0.28074	32.93 - 3.8	1.71 - 1.66	32.93 - 1.66	0.1445
2		Fr14229	Compound Fr14229	500	400	5	25	21	20	BL02U1	I 2 2 2	66.031	89.521	100.229	90	90	90	53.14 - 4.49	1.5 - 1.42	53.14 - 1.42	1.42	0.023	0.401	0.032	0.024	0.435	0.033	0.007	0.163	0.009	96.2	3.1	38.4	1	0.901	1	99.5	47.7	87.1	11.9	6.6	11.6	25.3903	0.24543	0.2543	31.3 - 3.65	1.45 - 1.42	31.3 - 1.42	0.1501
3		Fr13527	Compound Fr13527	500	400	5	25	21	20	BL02U1	I 2 2 2	65.897	89.439	100.302	90	90	90	66.75 - 4.7	1.57 - 1.49	66.75 - 1.49	1.49	0.026	0.47	0.043	0.028	0.503	0.045	0.008	0.171	0.013	82.1	3.3	30.9	0.999	0.897	1	99.4	67	93.6	11.9	7.9	11.9	19.1807	0.24278	0.25125	29.55 - 3.74	1.52 - 1.49	29.55 - 1.49	0.1506
4		Fr13347	Compound Fr13347	500	400	5	25	21	20	BL10U2	I 2 2 2	70.03	89.3	97.98	90	90	90	30.67 - 10.51	2.41 - 2.35	30.67 - 2.35	2.35	0.047	1.693	0.156	0.051	1.763	0.162	0.018	0.489	0.046	31.8	1.7	12.7	0.997	0.617	0.998	94.2	100	99.9	7.5	12.9	12.8	2.17697	0.2417	0.29289	30.67 - 4.02	2.53 - 2.35	30.67 - 2.35	0.1782
5		Fr13146	Compound Fr13146	500	400	5	25	21	20	BL10U2	I 2 2 2	67.26	90.92	98.93	90	90	90	31.0 - 6.93	1.59 - 1.55	31.0 - 1.55	1.55	0.033	1.097	0.053	0.034	1.16	0.055	0.011	0.37	0.016	47.8	1.9	21	0.999	0.698	1	97.6	99	99.6	10.1	9.5	12	12.2535	0.25702	0.2826	29.61 - 3.9	1.58 - 1.55	29.61 - 1.55	0.1452
6		Fr12541	Compound Fr12541	500	400	5	25	21	20	BL10U2	I 2 2 2	65.9	89.38	100	90	90	90	29.74 - 7.33	1.68 - 1.64	29.74 - 1.64	1.64	0.038	1.655	0.084	0.04	1.74	0.088	0.012	0.528	0.025	39.5	1.6	16.3	0.998	0.529	0.999	98.3	100	100	9.8	10.7	12.5	8.08815	0.23012	0.24465	29.74 - 3.85	1.68 - 1.64	29.74 - 1.64	0.1463
7		Fr13944	Compound Fr13944	500	400	5	25	21	20	BL02U1	I 2 2 2	65.818	89.196	100.037	90	90	90	52.96 - 4.78	1.59 - 1.51	52.96 - 1.51	1.51	0.033	0.458	0.051	0.035	0.503	0.054	0.011	0.198	0.017	52.1	2.8	21.9	0.999	0.873	0.999	99.4	87.2	98	9.6	5.9	9.3	13.5115	0.24112	0.25113	31.23 - 3.81	1.55 - 1.51	31.23 - 1.51	0.1542
8		Fr14452	Compound Fr14452	500	400	5	25	21	20	BL10U2	I 2 2 2	66.32	89.45	100	90	90	90	29.78 - 7.56	1.73 - 1.69	29.78 - 1.69	1.69	0.037	1.416	0.082	0.039	1.484	0.085	0.012	0.441	0.024	35.7	1.6	16	0.999	0.693	0.999	97.6	100	100	9.8	11.1	12.5	7.25927	0.23971	0.25627	26.64 - 3.87	1.74 - 1.69	26.64 - 1.69	0.1546
9		FS-3027	Compound FS-3027	500	400	5	25	21	20	BL10U2	I 2 2 2	65.83	89.4	99.97	90	90	90	29.51 - 9.7	2.23 - 2.17	29.51 - 2.17	2.17	0.04	1.38	0.141	0.042	1.436	0.147	0.014	0.393	0.041	32	2.2	13	0.999	0.617	0.999	95.4	100	99.9	8.5	13.2	12.7	2.82015	0.20606	0.23563	28.56 - 3.94	2.31 - 2.17	28.56 - 2.17	0.1441
10		Fr12599	Compound Fr12599	500	400	5	25	21	20	BL10U2	I 2 2 2	68.23	91.07	98.8	90	90	90	35.37 - 11.09	2.54 - 2.48	35.37 - 2.48	2.48	0.06	2.208	0.259	0.064	2.294	0.27	0.021	0.619	0.075	26	1.5	9.4	0.996	0.628	0.996	96.6	100	99.6	7.6	13.5	12.9	1.37278	0.30674	0.35928	34.12 - 4.24	2.67 - 2.48	34.12 - 2.48	0.1901
11		Fr12864	Compound Fr12864	500	400	5	25	21	20	BL10U2	I 2 2 2	66.35	90.03	100.65	90	90	90	29.74 - 8.68	1.99 - 1.94	29.74 - 1.94	1.94	0.038	4.59	0.123	0.04	4.787	0.129	0.013	1.343	0.037	37.6	0.6	14.8	0.999	0.699	0.998	97.3	79.6	95.8	9.2	12.7	12.5	4.28025	0.25535	0.28041	28.76 - 3.71	2.04 - 1.94	28.76 - 1.94	0.1548
12		Fr12319	Compound Fr12319	500	400	5	25	21	20	BL10U2	I 2 2 2	66.97	91.04	99.21	90	90	90	29.96 - 6.8	1.56 - 1.52	29.96 - 1.52	1.52	0.038	1.335	0.07	0.04	1.424	0.073	0.013	0.491	0.021	48.3	1.6	19.7	0.998	0.58	0.999	98.8	100	100	9.7	8.2	11.8	12.2395	0.25658	0.269	27.75 - 3.91	1.55 - 1.52	27.75 - 1.52	0.153
13		Fr12314	Compound Fr12314	500	400	5	25	21	20	BL02U1	I 2 2 2	67.03	91.54	99.16	90	90	90	36.55 - 7.33	1.68 - 1.64	36.55 - 1.64	1.64	0.033	1.515	0.101	0.035	1.595	0.105	0.01	0.497	0.03	49.9	1.6	16.4	0.999	0.594	0.998	98.8	100	98	11	10.2	12.3	7.96617	0.28103	0.31497	31.09 - 3.85	1.68 - 1.64	31.09 - 1.64	0.1544
14		Fr14128	Compound Fr14128	500	400	5	25	21	20	BL10U2	I 2 2 2	66.01	89.28	99.95	90	90	90	29.57 - 6.57	1.51 - 1.47	29.57 - 1.47	1.47	0.041	1.126	0.064	0.044	1.22	0.067	0.014	0.464	0.019	44	1.7	19.5	0.997	0.596	0.999	98.5	100	100	10.2	6.8	11.4	13.3703	0.24461	0.25188	24.99 - 3.85	1.5 - 1.47	24.99 - 1.47	0.1489
15		NH-0224	Compound NH-0224	500	400	5	25	21	20	BL10U2	I 2 2 2	66.94	91.35	99.25	90	90	90	35.27 - 9.44	2.16 - 2.11	35.27 - 2.11	2.11	0.074	1.683	0.195	0.078	1.752	0.203	0.025	0.479	0.057	22.6	1.8	9.4	0.994	0.603	0.997	98	100	100	8.6	13.2	12.9	2.21643	0.24737	0.28004	33.61 - 3.83	2.24 - 2.11	33.61 - 2.11	0.1533
16		Fr12500	Compound Fr12500	500	400	5	25	21	20	BL10U2	I 2 2 2	67.72	91	98.57	90	90	90	30.21 - 9.21	2.11 - 2.06	30.21 - 2.06	2.06	0.083	1.174	0.15	0.088	1.235	0.158	0.028	0.378	0.046	20.9	2.3	10.4	0.995	0.699	0.996	94.4	99.6	91.4	8.6	10.4	11.6	2.4053	0.27027	0.31161	29.56 - 3.74	2.19 - 2.06	29.56 - 2.06	0.1721
17		Fr12546	Compound Fr12546	500	400	5	25	21	20	BL02U1	I 2 2 2	65.7	89.3	99.52	90	90	90	54.83 - 6.57	1.51 - 1.47	54.83 - 1.47	1.47	0.028	0.779	0.042	0.03	0.891	0.044	0.009	0.42	0.013	69.7	1.7	27.2	0.999	0.606	1	99.5	91.1	99.1	11.3	4.2	10.9	18.4803	0.24077	0.25297	31.1 - 3.85	1.5 - 1.47	31.1 - 1.47	0.1588
18		FL0092	Compound FL0092	500	400	5	25	21	20	BL10U2	I 2 2 2	65.93	89.48	100.22	90	90	90	31.3 - 6.53	1.5 - 1.46	31.3 - 1.46	1.46	0.047	1.15	0.061	0.05	1.244	0.064	0.015	0.459	0.018	44.2	1.6	20.3	0.998	0.699	0.999	98.5	92.4	99.3	10	6.9	11.2	14.0912	0.25139	0.25875	24.8 - 3.82	1.49 - 1.46	24.8 - 1.46	0.1525
19		Fr14256	Compound Fr14256	500	400	5	25	21	20	BL02U1	I 2 2 2	65.897	89.204	100.016	90	90	90	34.65 - 5.46	1.82 - 1.73	34.65 - 1.73	1.73	0.028	0.591	0.066	0.03	0.65	0.073	0.012	0.267	0.03	44.3	2.8	16.7	0.999	0.831	0.999	96.3	97	95.2	5.6	5.6	5.7	6.76156	0.24717	0.26484	31.23 - 3.84	1.78 - 1.73	31.23 - 1.73	0.148
20		Fr14259	Compound Fr14259	500	400	5	25	21	20	BL02U1	I 2 2 2	67.413	91.057	99.491	90	90	90	67.17 - 6.26	2.09 - 1.98	67.17 - 1.98	1.98	0.087	1.266	0.181	0.093	1.327	0.191	0.03	0.393	0.058	22.5	2.5	9.9	0.993	0.779	0.994	99.8	80.8	92.6	10.1	11	10.7	2.60521	0.27472	0.30761	55.81 - 3.79	2.07 - 1.98	55.81 - 1.98	0.1605
21		Fr14240	Compound Fr14240	500	400	5	25	21	20	BL02U1	I 2 2 2	66.074	89.491	100.286	90	90	90	44.75 - 5.09	1.7 - 1.61	44.75 - 1.61	1.61	0.034	0.717	0.186	0.037	0.793	0.202	0.014	0.335	0.079	44.8	2.6	17.4	0.999	0.781	0.978	99.3	99.6	99.1	6.6	5.5	6.8	9.06711	0.27939	0.29526	44.75 - 3.78	1.65 - 1.61	44.75 - 1.61	0.1644
22		PS-3550	Compound PS-3550	500	400	5	25	21	20	BL02U1	I 2 2 2	65.82	89.49	100.53	90	90	90	36.48 - 6.84	1.57 - 1.53	36.48 - 1.53	1.53	0.031	0.943	0.062	0.033	1.029	0.064	0.01	0.399	0.018	53.2	1.7	19.9	0.996	0.617	0.999	98.9	98.2	99.8	11.4	6.2	11.7	12.0927	0.2364	0.24788	36.48 - 3.85	1.56 - 1.53	36.48 - 1.53	0.1469
23		DH-0718	Compound DH-0718	500	400	5	25	21	20	BL10U2	I 2 2 2	67.34	91.21	98.79	90	90	90	30.09 - 8.05	1.85 - 1.8	30.09 - 1.8	1.8	0.035	1.437	0.081	0.037	1.494	0.084	0.012	0.407	0.024	42	2	17.7	0.998	0.698	0.999	97.7	100	99.8	9.2	13.3	12.9	6.65229	0.25786	0.28516	24.82 - 3.87	1.86 - 1.8	24.82 - 1.8	0.1449
24		PS-5947	Compound PS-5947	500	400	5	25	21	20	BL02U1	I 2 2 2	66.127	89.186	100.274	90	90	90	50.14 - 7.17	2.39 - 2.27	50.14 - 2.27	2.27	0.084	0.861	0.217	0.092	0.922	0.234	0.036	0.322	0.085	14.9	2.8	7.4	0.856	0.789	0.95	99	98.9	94.1	6.7	7.9	7.5	1.3272	0.23734	0.25712	33.32 - 3.93	2.44 - 2.27	33.32 - 2.27	0.159
25		Fr14439	Compound Fr14439	500	400	5	25	21	20	BL10U2	I 2 2 2	70.14	89.3	97.46	90	90	90	30.53 - 9.93	2.28 - 2.22	30.53 - 2.22	2.22	0.051	1.173	0.143	0.054	1.223	0.149	0.018	0.341	0.042	29.4	2.5	12	0.996	0.668	0.998	94.6	99.9	99.9	8.2	12.6	12.5	2.43208	0.24529	0.29154	29.48 - 3.79	2.39 - 2.22	29.48 - 2.22	0.1568
26		Fr13551	Compound Fr13551	500	400	5	25	21	20	BL10U2	I 2 2 2	69.78	88.41	96.64	90	90	90	30.27 - 8.94	2.05 - 2.0	30.27 - 2.0	2	0.039	1.561	0.08	0.042	1.623	0.084	0.014	0.44	0.023	44.3	1.9	19.4	0.998	0.642	0.999	94.2	99.8	99.9	8.9	13.2	12.9	5.34847	0.24858	0.29302	27.39 - 3.82	2.11 - 2.0	27.39 - 2.0	0.1687
27		Fr13279	Compound Fr13279	500	400	5	25	21	20	BL10U2	I 2 2 2	66.9	90.94	98.31	90	90	90	30.83 - 7.47	1.71 - 1.67	30.83 - 1.67	1.67	0.028	1.86	0.075	0.03	1.951	0.078	0.009	0.585	0.022	50.9	1.4	18.2	0.999	0.472	1	97.9	100	100	9.3	10.9	12.6	8.55284	0.24317	0.26905	24.71 - 3.92	1.72 - 1.67	24.71 - 1.67	0.1505
28		Fr12700	Compound Fr12700	500	400	5	25	21	20	BL02U1	I 2 2 2	66.136	89.422	100.019	90	90	90	44.71 - 4.74	1.58 - 1.5	44.71 - 1.5	1.5	0.025	0.434	0.041	0.027	0.472	0.043	0.008	0.181	0.012	77.1	2.9	29.1	0.999	0.904	1	99.6	90.7	98.6	11.9	6.3	11.4	18.6106	0.24524	0.2525	36.43 - 3.77	1.53 - 1.5	36.43 - 1.5	0.1515
29		Fr13324	Compound Fr13324	500	400	5	25	21	20	BL02U1	I 2 2 2	67.21	91.21	99.75	90	90	90	55.74 - 7.51	1.72 - 1.68	55.74 - 1.68	1.68	0.036	1.905	0.104	0.038	2.048	0.108	0.011	0.738	0.031	47.7	1.1	15.6	0.999	0.377	0.999	98.7	99.9	99.1	11	7.4	12	7.13954	0.26687	0.29083	30.07 - 3.95	1.73 - 1.68	30.07 - 1.68	0.1486
30		Fr14363	Compound Fr14363	500	400	5	25	21	20	BL02U1	I 2 2 2	65.866	89.43	99.944	90	90	90	53.03 - 5.03	1.68 - 1.59	53.03 - 1.59	1.59	0.029	0.76	0.053	0.031	0.803	0.056	0.009	0.256	0.016	63.9	2.7	24.4	0.999	0.896	1	99.6	100	100	11.8	9.6	12.3	13.2423	0.24686	0.25988	31.22 - 3.83	1.63 - 1.59	31.22 - 1.59	0.1515
31		Fr13215	Compound Fr13215	500	400	5	25	21	20	BL02U1	I 2 2 2	67.363	91.106	99.086	90	90	90	33.68 - 5.46	1.82 - 1.73	33.68 - 1.73	1.73	0.025	0.747	0.206	0.027	0.802	0.221	0.01	0.286	0.078	51.1	2.8	19.5	0.999	0.834	0.981	98.9	99.3	99.6	7.1	7.4	7.6	8.2514	0.33807	0.35774	30.1 - 3.84	1.78 - 1.73	30.1 - 1.73	0.1638
32		Fr13854	Compound Fr13854	500	400	5	25	21	20	BL02U1	I 2 2 2	67.191	91.336	99.266	90	90	90	55.64 - 5.09	1.7 - 1.61	55.64 - 1.61	1.61	0.031	0.697	0.067	0.033	0.753	0.072	0.011	0.277	0.025	56.8	2.6	20.4	0.998	0.791	0.998	97.8	99.8	99	8.9	7.1	8.7	10.5698	0.28225	0.29813	36.58 - 3.88	1.65 - 1.61	36.58 - 1.61	0.1672
33		Fr14186	Compound Fr14186	500	400	5	25	21	20	BL02U1	I 2 2 2	66.041	89.32	100.148	90	90	90	53.1 - 4.84	1.61 - 1.53	53.1 - 1.53	1.53	0.027	0.559	0.049	0.028	0.6	0.051	0.008	0.213	0.014	71.6	2.8	26.2	0.999	0.877	1	99.8	96.5	98.6	11.9	7.4	11.7	15.7319	0.24672	0.25675	36.43 - 3.86	1.56 - 1.53	36.43 - 1.53	0.1504
34		PS-5160	Compound PS-5160	500	400	5	25	21	20	BL02U1	I 2 2 2	67.037	91.099	99.357	90	90	90	36.56 - 5.07	1.69 - 1.6	36.56 - 1.6	1.6	0.028	0.775	0.057	0.029	0.817	0.059	0.008	0.256	0.017	64.9	2.6	23.6	1	0.843	1	99.7	100	100	11.7	9.9	12.5	12.491	0.25504	0.27763	29.99 - 3.86	1.64 - 1.6	29.99 - 1.6	0.1499
35		PS-5525	Compound PS-5525	500	400	5	25	21	20	BL02U1	I 2 2 2	66.136	89.577	100.354	90	90	90	55.22 - 5.2	1.73 - 1.65	55.22 - 1.65	1.65	0.035	0.778	0.079	0.037	0.832	0.084	0.012	0.287	0.027	45.4	2.5	17.5	0.999	0.792	0.999	96.4	99.6	99.5	9.8	8.1	9.8	8.53271	0.24912	0.26084	34.79 - 3.87	1.69 - 1.65	34.79 - 1.65	0.1527
36		PS-4122	Compound PS-4122	500	400	5	25	21	20	BL02U1	I 2 2 2	65.998	89.786	99.892	90	90	90	33.39 - 4.98	1.66 - 1.57	33.39 - 1.57	1.57	0.032	0.593	0.068	0.034	0.646	0.073	0.011	0.246	0.025	46.2	2.5	17.2	0.999	0.819	0.998	84.6	91.6	91.6	8.5	5.8	7.9	8.74933	0.25407	0.2684	29.73 - 3.79	1.61 - 1.57	29.73 - 1.57	0.1477
37		PS-6793	Compound PS-6793	500	400	5	25	21	20	BL02U1	I 2 2 2	67.82	91.17	99.04	90	90	90	33.54 - 7.69	1.76 - 1.72	33.54 - 1.72	1.72	0.028	1.328	0.1	0.03	1.388	0.105	0.009	0.401	0.029	54.6	2.3	18.8	0.999	0.783	0.999	98.2	100	98.4	11.2	11.7	12.9	7.96528	0.27778	0.29773	33.54 - 3.94	1.77 - 1.72	33.54 - 1.72	0.15
38		Fr12580	Compound Fr12580	500	400	5	25	21	20	BL02U1	I 2 2 2	66.89	91.42	99.36	90	90	90	31.14 - 7.38	1.69 - 1.65	31.14 - 1.65	1.65	0.063	1.38	0.181	0.066	1.454	0.189	0.019	0.453	0.053	22.5	1.7	10.3	0.996	0.584	0.997	98.6	100	100	11.6	10.2	12.5	5.01931	0.25194	0.28089	31.14 - 3.88	1.69 - 1.65	31.14 - 1.65	0.1496
39		Fr14242	Compound Fr14242	500	400	5	25	21	20	BL10U2	I 2 2 2	67.12	91.55	98.91	90	90	90	30.02 - 7.92	1.82 - 1.77	30.02 - 1.77	1.77	0.037	1.9	0.127	0.039	1.975	0.132	0.012	0.536	0.036	42.9	1.5	15.2	0.999	0.544	0.999	96.6	98.3	99	9.3	13.3	13.1	5.9459	0.26498	0.29592	29.59 - 3.93	1.83 - 1.77	29.59 - 1.77	0.1589
40		PS-3286	Compound PS-3286	500	400	5	25	21	20	BL02U1	I 2 2 2	66.11	89.56	100.29	90	90	90	36.49 - 7.2	1.65 - 1.61	36.49 - 1.61	1.61	0.035	1.533	0.109	0.036	1.617	0.113	0.011	0.504	0.031	52.9	1.6	18.2	0.998	0.571	0.999	98.6	98.7	99.5	11.3	9.9	12.7	9.47482	0.24553	0.25881	33.06 - 3.78	1.65 - 1.61	33.06 - 1.61	0.1544
41		Fr13777	Compound Fr13777	500	400	5	25	21	20	BL02U1	I 2 2 2	67.54	91.35	98.73	90	90	90	36.53 - 8.18	1.88 - 1.83	36.53 - 1.83	1.83	0.031	1.848	0.085	0.033	1.919	0.088	0.01	0.517	0.024	50.9	1.6	18.2	0.999	0.663	0.999	98.5	100	100	10.6	13.7	13.2	6.52346	0.25715	0.28336	30.96 - 3.94	1.9 - 1.83	30.96 - 1.83	0.1489
42		Fr13088	Compound Fr13088	500	400	5	25	21	20	BL10U2	I 2 2 2	67.7	91.72	98.99	90	90	90	30.24 - 10.51	2.41 - 2.35	30.24 - 2.35	2.35	0.05	1.811	0.172	0.054	1.885	0.179	0.018	0.52	0.05	29.6	1.6	11.4	0.992	0.603	0.997	95.2	100	99.9	7.9	12.9	12.8	1.9548	0.2347	0.28073	29.66 - 4.02	2.53 - 2.35	29.66 - 2.35	0.1632
43		Fr13428	Compound Fr13428	500	400	5	25	21	20	BL02U1	I 2 2 2	66.11	89.59	100.26	90	90	90	36.48 - 6.93	1.59 - 1.55	36.48 - 1.55	1.55	0.025	0.961	0.055	0.026	1.032	0.057	0.008	0.356	0.016	69.4	2	23.7	0.999	0.696	1	98.6	92.8	98.7	11.6	7.6	12.1	13.7029	0.24497	0.25674	36.48 - 3.82	1.59 - 1.55	36.48 - 1.55	0.1421
44		Fr12616	Compound Fr12616	500	400	5	25	21	20	BL02U1	I 2 2 2	69.786	88.96	98.051	90	90	90	54.91 - 5.58	1.86 - 1.77	54.91 - 1.77	1.77	0.024	0.988	0.051	0.025	1.026	0.053	0.007	0.275	0.014	81.6	2.6	28.8	1	0.86	1	99.5	100	97.2	12.1	13.5	13.1	11.1529	0.26389	0.29687	30.84 - 3.93	1.82 - 1.77	30.84 - 1.77	0.1535
45		Fr12355	Compound Fr12355	500	400	5	25	21	20	BL10U2	I 2 2 2	67.33	91.06	98.09	90	90	90	66.74 - 9.3	2.13 - 2.08	66.74 - 2.08	2.08	0.072	1.513	0.153	0.076	1.575	0.16	0.025	0.433	0.045	23.9	2	10.9	0.993	0.687	0.997	97.9	100	100	8.4	13.1	12.6	2.67894	0.23987	0.27647	55.51 - 3.78	2.21 - 2.08	55.51 - 2.08	0.1477
46		Fr12860	Compound Fr12860	500	400	5	25	21	20	BL10U2	I 2 2 2	68.15	90.49	98.56	90	90	90	30.34 - 9.12	2.09 - 2.04	30.34 - 2.04	2.04	0.039	1.661	0.133	0.041	1.732	0.139	0.013	0.486	0.039	34.2	2.2	13.9	0.999	0.828	0.998	97.2	99.8	99.9	8.7	12.7	12.7	3.61715	0.25449	0.28763	29.59 - 3.9	2.15 - 2.04	29.59 - 2.04	0.1523
47		Fr13098	Compound Fr13098	500	400	5	25	21	20	BL02U1	I 2 2 2	66.086	89.696	100.204	90	90	90	66.83 - 5.53	1.84 - 1.75	66.83 - 1.75	1.75	0.037	0.253	0.058	0.04	0.313	0.063	0.015	0.181	0.024	37.9	2.6	18.5	0.999	0.905	0.998	99.6	76.1	94.4	6.8	2.3	6	7.16436	0.24468	0.26179	33.04 - 3.76	1.81 - 1.75	33.04 - 1.75	0.1485
48		Fr12879	Compound Fr12879	500	400	5	25	21	20	BL02U1	I 2 2 2	67.394	90.968	99.338	90	90	90	67.09 - 7.76	2.59 - 2.45	67.09 - 2.45	2.45	0.037	1.016	0.19	0.042	1.115	0.21	0.018	0.454	0.088	24.3	2.3	8.7	0.998	0.667	0.993	98.7	99.8	90.3	5.1	5.9	5.5	1.18832	0.2456	0.29314	33.7 - 3.94	2.65 - 2.45	33.7 - 2.45	0.1488
49		Fr12961	Compound Fr12961	500	400	5	25	21	20	BL10U2	I 2 2 2	65.82	89.43	100.04	90	90	90	29.51 - 7.38	1.69 - 1.65	29.51 - 1.65	1.65	0.04	1.843	0.122	0.042	1.937	0.127	0.013	0.59	0.035	40.2	1.5	14.2	0.999	0.527	0.999	98	100	100	10	10.7	12.7	6.91924	0.24026	0.25091	27.49 - 3.77	1.7 - 1.65	27.49 - 1.65	0.1438
50		Fr13909	Compound Fr13909	500	400	5	25	21	20	BL02U1	I 2 2 2	66.954	91.341	99.883	90	90	90	67.41 - 7.23	2.41 - 2.29	67.41 - 2.29	2.29	0.047	0.213	0.086	0.05	0.223	0.091	0.015	0.065	0.028	33.4	12.7	22.2	0.998	0.989	0.996	98.5	99.7	99.4	10.4	12.1	11.3	4.105	0.26586	0.30163	35.29 - 3.91	2.46 - 2.29	35.29 - 2.29	0.1535
51		Fr14271	Compound Fr14271	500	400	5	25	21	20	BL02U1	I 2 2 2	68.817	90.264	99.383	90	90	90	56.58 - 7.16	2.39 - 2.27	56.58 - 2.27	2.27	0.056	0.471	0.103	0.06	0.505	0.111	0.022	0.178	0.041	25.5	5.1	14.6	0.996	0.952	0.992	97.3	97.9	97.3	7.1	7.7	7.5	2.71293	0.26812	0.28935	28.8 - 3.88	2.45 - 2.27	28.8 - 2.27	0.1561
52		Fr12919	Compound Fr12919	500	400	5	25	21	20	BL10U2	I 2 2 2	65.582	89.547	100.016	90	90	90	66.71 - 5.3	1.77 - 1.68	66.71 - 1.68	1.68	0.047	2.599	0.11	0.05	2.732	0.116	0.015	0.822	0.033	33.1	1.2	12.6	0.998	0.397	0.989	99.9	95.4	95	11.6	10.8	12.5	5.57577	0.24773	0.27046	27.42 - 3.73	1.73 - 1.68	27.42 - 1.68	0.1481
53		Fr12780	Compound Fr12780	500	400	5	25	21	20	BL02U1	I 2 2 2	66.177	89.549	100.432	90	90	90	66.84 - 5.62	1.87 - 1.78	66.84 - 1.78	1.78	0.04	0.251	0.068	0.043	0.306	0.073	0.015	0.17	0.026	33.2	2.9	17.1	0.998	0.918	0.998	99.4	87.9	98	7.6	2.7	6.6	6.53489	0.24002	0.25881	28.61 - 3.95	1.84 - 1.78	28.61 - 1.78	0.1393
54		Fr12936	Compound Fr12936	500	400	5	25	21	20	BL02U1	I 2 2 2	66.254	89.753	100.108	90	90	90	66.83 - 5.23	1.74 - 1.66	66.83 - 1.66	1.66	0.026	0.236	0.034	0.027	0.301	0.035	0.008	0.183	0.01	81.7	2.9	37.3	1	0.886	1	99.5	60	86.8	11.6	2.3	9.2	15.5759	0.23173	0.24231	27.62 - 3.69	1.71 - 1.66	27.62 - 1.66	0.1437
55		FL0184	Compound FL0184	500	400	5	25	21	20	BL10U2	I 2 2 2	66.85	90.72	99.14	90	90	90	29.9 - 7.47	1.71 - 1.67	29.9 - 1.67	1.67	0.036	1.718	0.093	0.038	1.804	0.097	0.012	0.541	0.027	42.5	1.6	15.7	0.999	0.595	0.999	96.8	99.9	99.9	9.9	10.9	12.6	7.37476	0.25672	0.27152	26.91 - 3.92	1.72 - 1.67	26.91 - 1.67	0.1441
56		Fr13043	Compound Fr13043	500	400	5	25	21	20	BL02U1	I 2 2 2	69.542	90.082	98.717	90	90	90	56.85 - 7.41	2.47 - 2.34	56.85 - 2.34	2.34	0.043	0.957	0.143	0.045	1.002	0.15	0.014	0.295	0.046	31.7	3	13.4	0.999	0.821	0.998	99.1	99.8	99.9	9.4	11.4	10.7	2.31748	0.23899	0.28325	28.43 - 3.72	2.58 - 2.34	28.43 - 2.34	0.1541
57		Fr14472	Compound Fr14472	500	400	5	25	21	20	BL02U1	I 2 2 2	68.2	90.64	98.61	90	90	90	29.61 - 8.36	1.92 - 1.87	29.61 - 1.87	1.87	0.044	0.859	0.121	0.046	0.952	0.127	0.014	0.395	0.037	41.9	2.5	19	0.998	0.74	0.998	97.2	91.6	99.1	11.1	5.5	11.2	6.32988	0.26626	0.29306	29.61 - 3.89	1.94 - 1.87	29.61 - 1.87	0.1436
58		Fr13078	Compound Fr13078	500	400	5	25	21	20	BL02U1	I 2 2 2	65.76	89.16	100.34	90	90	90	34.63 - 8.05	1.85 - 1.8	34.63 - 1.8	1.8	0.038	0.359	0.092	0.04	0.409	0.096	0.013	0.191	0.029	43.4	3.9	22.6	0.999	0.918	0.999	98.1	90.4	98.9	9.6	4.1	10.2	8.42337	0.23762	0.26253	32.88 - 3.88	1.86 - 1.8	32.88 - 1.8	0.1513
59		Fr13755	Compound Fr13755	500	400	5	25	21	20	BL10U2	I 2 2 2	66.43	90.84	99.23	90	90	90	33.5 - 9.35	2.14 - 2.09	33.5 - 2.09	2.09	0.042	2.745	0.159	0.044	2.987	0.167	0.014	1.146	0.051	37	0.7	13.8	0.998	0.305	0.994	96.8	99.6	98.3	9.2	6.6	11	3.28764	0.26975	0.30618	33.5 - 3.8	2.22 - 2.09	33.5 - 2.09	0.1678
60		Fr12696	Compound Fr12696	500	400	5	25	21	20	BL10U2	I 2 2 2	70.28	88.23	96.75	90	90	90	30.29 - 13.33	3.06 - 2.98	30.29 - 2.98	2.98	0.096	1.195	0.197	0.103	1.244	0.206	0.036	0.343	0.059	15.1	2.5	10.1	0.989	0.787	0.995	90.3	100	99.9	6.5	13	12.3	0.861836	0.22367	0.30455	30.29 - 3.75	3.75 - 2.98	30.29 - 2.98	0.2094
61		Fr13480	Compound Fr13480	500	400	5	25	21	20	BL10U2	I 2 2 2	68.19	90.18	98.68	90	90	90	45.09 - 8.27	1.9 - 1.85	45.09 - 1.85	1.85	0.031	1.42	0.097	0.033	1.476	0.101	0.01	0.401	0.028	45.7	2.3	17.5	0.999	0.817	0.999	97.7	100	100	9.1	13.3	12.9	6.07508	0.25191	0.28103	33.28 - 3.85	1.92 - 1.85	33.28 - 1.85	0.1489
62		Fr13464	Compound Fr13464	500	400	5	25	21	20	BL10U2	I 2 2 2	65.84	89.63	100.49	90	90	90	34.76 - 8.45	1.94 - 1.89	34.76 - 1.89	1.89	0.048	0.464	0.071	0.051	0.513	0.074	0.016	0.211	0.022	42.2	5	24.1	0.996	0.902	0.999	96.6	87.9	98.9	9.9	5.6	10.6	7.76479	0.23681	0.25937	34.76 - 3.78	1.98 - 1.89	34.76 - 1.89	0.1422
63		Fr13425	Compound Fr13425	500	400	5	25	21	20	BL10U2	I 2 2 2	70	89.21	97.14	90	90	90	30.89 - 9.62	2.21 - 2.15	30.89 - 2.15	2.15	0.043	1.51	0.106	0.045	1.57	0.111	0.015	0.427	0.031	40.6	1.9	15.7	0.997	0.72	0.999	93.9	100	99.9	8.4	13.3	12.9	3.49773	0.26314	0.32415	30.44 - 3.91	2.28 - 2.15	30.44 - 2.15	0.1643
64		Fr13430	Compound Fr13430	500	400	5	25	21	20	BL10U2	I 2 2 2	66.06	90.18	100.18	90	90	90	33.51 - 8.23	1.89 - 1.84	33.51 - 1.84	1.84	0.038	0.554	0.076	0.041	0.626	0.08	0.013	0.277	0.024	42.3	3	21	0.998	0.714	0.999	97.2	87.5	98.4	9.6	4.8	10.2	7.28749	0.23581	0.25499	33.51 - 3.83	1.91 - 1.84	33.51 - 1.84	0.1469
65		Fr13229	Compound Fr13229	500	400	5	25	21	20	BL10U2	I 2 2 2	65.778	89.297	99.659	90	90	90	66.51 - 5.89	1.96 - 1.86	66.51 - 1.86	1.86	0.036	0.284	0.061	0.038	0.329	0.065	0.013	0.157	0.022	39.3	2.7	22.2	0.996	0.92	0.998	99.7	20.9	75	8.6	3.2	8.7	5.69473	0.23125	0.25037	66.51 - 3.56	1.96 - 1.86	66.51 - 1.86	0.157
66		Fr12810	Compound Fr12810	500	400	5	25	21	20	BL10U2	I 2 2 2	66.08	89.56	100.31	90	90	90	36.49 - 8.05	1.85 - 1.8	36.49 - 1.8	1.8	0.031	0.315	0.053	0.032	0.365	0.055	0.01	0.178	0.017	49.7	3.6	25.8	0.999	0.901	0.999	98.5	89.2	98.5	9.6	3.9	9.8	9.56715	0.24097	0.25864	36.49 - 3.88	1.86 - 1.8	36.49 - 1.8	0.1463
67		Fr12771	Compound Fr12771	500	400	5	25	21	20	BL10U2	I 2 2 2	66.2	89.71	100.14	90	90	90	34.82 - 8.01	1.84 - 1.79	34.82 - 1.79	1.79	0.043	0.379	0.081	0.046	0.442	0.085	0.014	0.219	0.026	38	2.4	18.4	0.998	0.837	0.998	98.4	89.5	98.7	9.8	3.6	9.6	6.9517	0.23344	0.2486	34.82 - 3.86	1.85 - 1.79	34.82 - 1.79	0.1389
68		Fr12938	Compound Fr12938	500	400	5	25	21	20	BL10U2	I 2 2 2	65.969	89.68	99.955	90	90	90	55.06 - 6.24	2.08 - 1.97	55.06 - 1.97	1.97	0.042	0.455	0.081	0.044	0.485	0.085	0.014	0.166	0.026	36.1	4	18.2	0.999	0.926	0.997	99.3	99.9	99.9	10.5	8.3	11	5.22969	0.2527	0.27236	49.98 - 3.95	2.06 - 1.97	49.98 - 1.97	0.1496
69		Fr13237	Compound Fr13237	500	400	5	25	21	20	BL02U1	I 2 2 2	65.731	89.113	99.516	90	90	90	54.85 - 5.33	1.78 - 1.69	54.85 - 1.69	1.69	0.035	0.386	0.053	0.036	0.44	0.056	0.01	0.205	0.016	50.4	2.9	26.1	0.999	0.842	0.999	99.1	44.2	79.9	12	4.3	10.5	9.51739	0.23072	0.25153	29.61 - 3.5	1.75 - 1.69	29.61 - 1.69	0.1486
70		Fr13518	Compound Fr13518	500	400	5	25	21	20	BL02U1	I 2 2 2	67.418	90.655	98.849	90	90	90	55.7 - 5.7	1.9 - 1.8	55.7 - 1.8	1.8	0.033	0.379	0.057	0.036	0.43	0.062	0.013	0.193	0.022	41.8	2.8	20.2	0.998	0.866	0.998	93.7	64.4	81.8	7.3	3.8	6.8	6.18054	0.26205	0.28576	36.49 - 3.61	1.88 - 1.8	36.49 - 1.8	0.1693
71		Fr13498	Compound Fr13498	500	400	5	25	21	20	BL02U1	I 2 2 2	69.838	88.675	96.75	90	90	90	54.87 - 8.36	2.79 - 2.65	54.87 - 2.65	2.65	0.056	0.575	0.197	0.069	0.704	0.244	0.038	0.398	0.14	9.6	2.4	4.9	0.992	0.545	0.922	72.4	79.5	79.2	2.8	2.8	2.8	0.463273	0.24953	0.32239	54.87 - 3.82	3.03 - 2.65	54.87 - 2.65	0.1824
72		Fr13232	Compound Fr13232	500	400	5	25	21	20	BL10U2	I 2 2 2	67.56	91.14	99.01	90	90	90	29.65 - 9.57	2.2 - 2.14	29.65 - 2.14	2.14	0.047	1.472	0.122	0.05	1.531	0.127	0.016	0.417	0.036	33.5	2	13.4	0.997	0.757	0.998	95.1	99.9	99.9	8.5	13.2	12.8	3.02427	0.25172	0.28738	27.9 - 3.89	2.27 - 2.14	27.9 - 2.14	0.1533
73		Fr12214	Compound Fr12214	500	400	5	25	21	20	BL10U2	I 2 2 2	65.88	89.24	99.83	90	90	90	31.18 - 7.38	1.69 - 1.65	31.18 - 1.65	1.65	0.029	1.538	0.078	0.031	1.615	0.081	0.01	0.49	0.023	46.4	1.6	17.7	0.999	0.624	0.999	98.5	100	100	9.8	10.8	12.6	8.6256	0.24273	0.25908	31.18 - 3.78	1.7 - 1.65	31.18 - 1.65	0.1537
74		Fr13278	Compound Fr13278	500	400	5	25	21	20	BL10U2	I 2 2 2	69.826	88.732	97.212	90	90	90	65.54 - 9.88	2.27 - 2.21	65.54 - 2.21	2.21	0.046	2.151	0.168	0.05	2.239	0.175	0.017	0.616	0.049	21.6	1.5	10.3	0.99	0.615	0.995	99.8	99	99.5	8.8	13.1	12.8	2.10273	0.25574	0.3004	65.54 - 3.78	2.38 - 2.21	65.54 - 2.21	0.1632
75		Fr13145	Compound Fr13145	500	400	5	25	21	20	BL10U2	I 2 2 2	66.06	89.39	100.22	90	90	90	66.71 - 8.9	2.04 - 1.99	66.71 - 1.99	1.99	0.043	0.987	0.149	0.045	1.078	0.156	0.014	0.419	0.046	33.8	2.2	13.6	0.998	0.621	0.998	97.5	99.2	99.3	9.5	6.2	10.8	3.78533	0.24017	0.26743	66.71 - 3.81	2.09 - 1.99	66.71 - 1.99	0.1468
76		Fr13368	Compound Fr13368	500	400	5	25	21	20	BL10U2	I 2 2 2	67.41	90.48	98.82	90	90	90	30.09 - 9.26	2.12 - 2.07	30.09 - 2.07	2.07	0.046	1.48	0.132	0.049	1.539	0.137	0.016	0.421	0.039	33.4	2	13	0.998	0.682	0.999	96.6	100	100	8.5	13.2	12.8	3.2434	0.23748	0.273	29.6 - 3.96	2.18 - 2.07	29.6 - 2.07	0.1447
77		Fr13188	Compound Fr13188	500	400	5	25	21	20	BL10U2	I 2 2 2	66.04	89.48	100.03	90	90	90	36.42 - 8.54	1.96 - 1.91	36.42 - 1.91	1.91	0.032	0.513	0.071	0.034	0.558	0.074	0.01	0.208	0.022	45.9	3.4	21.4	0.999	0.869	0.999	97.6	89.9	99.1	9.5	6.7	11	6.70025	0.23427	0.25526	36.42 - 3.82	2.0 - 1.91	36.42 - 1.91	0.1501
78		FS-2731	Compound FS-2731	500	400	5	25	21	20	BL10U2	I 2 2 2	70.497	88.697	96.604	90	90	90	65.34 - 12.21	2.8 - 2.73	65.34 - 2.73	2.73	0.146	2.165	0.419	0.154	2.255	0.437	0.049	0.626	0.124	9.1	1.3	4.8	0.993	0.41	0.981	99.1	100	100	8.4	12.9	12.4	0.530942	0.25074	0.3105	65.34 - 3.94	3.13 - 2.73	65.34 - 2.73	0.1978
79		AS-5576	Compound AS-5576	500	400	5	25	21	20	BL02U1	I 2 2 2	66.387	89.454	100.576	90	90	90	66.84 - 6.04	2.01 - 1.91	66.84 - 1.91	1.91	0.07	2.484	0.334	0.075	2.869	0.37	0.027	1.383	0.153	16.4	1.6	6.8	0.995	0.441	0.684	99.9	81.6	92.6	7.7	6.1	7.5	1.99128	0.3108	0.32919	33.42 - 3.68	2.01 - 1.91	33.42 - 1.91	0.171
80		10X-0806	Compound 10X-0806	500	400	5	25	21	20	BL02U1	I 2 2 2	66.12	89.56	100.29	90	90	90	34.78 - 6.17	1.42 - 1.38	34.78 - 1.38	1.38	0.036	0.671	0.046	0.038	0.762	0.048	0.011	0.349	0.014	56.2	1.8	25.1	0.998	0.716	0.999	98.5	87.9	98.4	11.4	4.3	10.9	20.4178	0.2485	0.25587	31.32 - 3.81	1.4 - 1.38	31.32 - 1.38	0.1499
81		PS-3621	Compound PS-3621	500	400	5	25	21	20	BL02U1	I 2 2 2	65.96	89.39	100.16	90	90	90	55.09 - 6.17	1.42 - 1.38	55.09 - 1.38	1.38	0.038	0.639	0.044	0.04	0.726	0.046	0.012	0.33	0.013	55.5	1.9	25.5	0.998	0.72	1	98.9	86.7	98.3	11.3	4.5	10.9	20.7237	0.24348	0.24863	33.35 - 3.81	1.4 - 1.38	33.35 - 1.38	0.1612
82		CC-0741	Compound CC-0741	500	400	5	25	21	20	BL02U1	I 2 2 2	66.15	89.5	100.14	90	90	90	55.19 - 6.44	1.48 - 1.44	55.19 - 1.44	1.44	0.042	0.275	0.043	0.044	0.297	0.045	0.013	0.107	0.013	55.8	6.6	32.8	0.997	0.969	0.999	98.2	88.4	98.9	11.2	6.9	11.8	23.6402	0.2384	0.24559	33.37 - 3.91	1.46 - 1.44	33.37 - 1.44	0.148
83		PS-4833	Compound PS-4833	500	400	5	25	21	20	BL10U2	I 2 2 2	66	89.52	99.83	90	90	90	29.57 - 6.98	1.6 - 1.56	29.57 - 1.56	1.56	0.039	1.427	0.091	0.041	1.508	0.095	0.013	0.483	0.027	41.4	1.7	16	0.997	0.634	0.999	98.3	100	99.9	9.9	9.6	12.1	9.19895	0.23695	0.25011	28.59 - 3.85	1.6 - 1.56	28.59 - 1.56	0.1474
84		PS-4774	Compound PS-4774	500	400	5	25	21	20	BL02U1	I 2 2 2	66.55	89.33	100.52	90	90	90	33.39 - 8.54	1.96 - 1.91	33.39 - 1.91	1.91	0.048	0.912	0.141	0.051	1.027	0.148	0.016	0.454	0.045	37.9	2.2	14.2	0.996	0.829	0.993	97.9	79	97.2	10.8	5.3	11.3	4.36392	0.29882	0.34761	31.37 - 3.82	2.0 - 1.91	31.37 - 1.91	0.1559
85		AS-5591	Compound AS-5591	500	400	5	25	21	20	BL10U2	I 2 2 2	70.72	89.62	97.91	90	90	90	66.11 - 10.06	2.31 - 2.25	66.11 - 2.25	2.25	0.045	1.839	0.111	0.049	1.92	0.115	0.017	0.547	0.033	34	1.3	15.4	0.998	0.901	0.998	96	73.7	97.8	7.7	12.2	12.6	2.93593	0.24611	0.29509	33.05 - 3.85	2.42 - 2.25	33.05 - 2.25	0.1595
86		9R-0342	Compound 9R-0342	500	400	5	25	21	20	BL02U1	I 2 2 2	66.36	89.5	100.89	90	90	90	34.82 - 8.14	1.87 - 1.82	34.82 - 1.82	1.82	0.029	0.507	0.061	0.031	0.581	0.063	0.009	0.271	0.019	57	2.1	22.6	0.999	0.789	0.999	98.6	90.7	98.2	11.3	4.3	10.6	8.09516	0.25393	0.2724	31.48 - 3.78	1.89 - 1.82	31.48 - 1.82	0.1556
87		6R-0009	Compound 6R-0009	500	400	5	25	21	20	BL10U2	I 2 2 2	66.85	91.01	99.05	90	90	90	27.63 - 6.44	1.48 - 1.44	27.63 - 1.44	1.44	0.036	1.006	0.049	0.038	1.095	0.051	0.012	0.412	0.015	57.5	1.9	24	0.999	0.562	1	97.9	91.1	99.1	10.1	6.3	11.2	17.3135	0.25856	0.27445	27.63 - 3.91	1.46 - 1.44	27.63 - 1.44	0.1525
88		4W-0801	Compound 4W-0801	500	400	5	25	21	20	BL10U2	I 2 2 2	67.03	90.35	98.44	90	90	90	29.93 - 7.42	1.7 - 1.66	29.93 - 1.66	1.66	0.05	1.803	0.083	0.053	1.892	0.086	0.016	0.567	0.024	38	1.5	16.4	0.998	0.505	0.999	97.6	100	100	9.7	10.9	12.7	7.84447	0.24753	0.26822	27.47 - 3.9	1.7 - 1.66	27.47 - 1.66	0.1504
89		10T-0263	Compound 10T-0263	500	400	5	25	21	20	BL10U2	I 2 2 2	67.37	90.6	98.69	90	90	90	28.88 - 9.53	2.19 - 2.13	28.88 - 2.13	2.13	0.038	1.328	0.119	0.04	1.381	0.124	0.013	0.375	0.035	35.3	2.3	14	0.999	0.766	0.999	94.1	99.7	99.7	8.7	13.3	12.7	3.19391	0.24892	0.28012	28.88 - 3.87	2.26 - 2.13	28.88 - 2.13	0.1377
90		2X-5009	Compound 2X-5009	500	400	5	25	21	20	BL10U2	I 2 2 2	66.3	89.35	99.97	90	90	90	29.68 - 7.16	1.64 - 1.6	29.68 - 1.6	1.6	0.038	1.461	0.075	0.04	1.539	0.078	0.012	0.476	0.022	42.3	1.6	17.2	0.999	0.67	0.999	97.9	100	99.9	9.9	10.2	12.4	9.16686	0.26856	0.28558	24.78 - 3.85	1.64 - 1.6	24.78 - 1.6	0.1427
91		3T-0629	Compound 3T-0629	500	400	5	25	21	20	BL10U2	I 2 2 2	67.38	91.52	99.01	90	90	90	30.12 - 9.93	2.28 - 2.22	30.12 - 2.22	2.22	0.034	0.407	0.186	0.036	0.442	0.195	0.012	0.169	0.056	39.1	9	13	0.999	0.913	0.994	96	21.5	92.9	8.4	6.7	12.7	2.45369	0.27739	0.30351	29.64 - 3.79	2.39 - 2.22	29.64 - 2.22	0.1774
[truncated: 18 more columns]
